# Supplementary material for: Association between Genotype, Presentation, and Outcome in Childhood Idiopathic and Hereditary Pulmonary Arterial Hypertension
Source: J Clin Med. 2022 Dec 9;11(24):7331. doi: 10.3390/jcm11247331 (PMC9783670; doi:10.3390/jcm11247331)
Supplement: Supplementary file 1 [file jcm-11-07331-s001.zip]

Archive with 1 entries (1 files):
- jcm-2042413-supplementary.pdf
